# Supplementary material for: Impacts on insulation resistance of thin film modules: A case study of a flooding of a photovoltaic power plant in Thailand
Source: PLoS One. 2022 Sep 19;17(9):e0274839. doi: 10.1371/journal.pone.0274839 (PMC9484638; doi:10.1371/journal.pone.0274839)
Supplement: S1 Data — (XLSX) [file pone.0274839.s001.xlsx]

## Sheet: Sheet1
	Data for Fig 2.B of the manuscript
		Radiation (kWh/m2.month)	Humidity (%RH)	Precipitation (mm)	Temperature (◦C)
	JAN	148.8	74	17	33.3
	FEB	148.4	77	20.4	34
	MAR	182.9	77	49.5	36.3
	APR	186	77	88.7	36.4
	MAY	182.9	80	193.1	36.6
	JUN	159	81	188.6	34.3
	JUL	161.2	82	202.6	34.2
	AUG	148.8	83	240.9	32.8
	SEP	147	85	253	33
	OCT	145.7	85	187.2	30.7
	NOV	141	82	98.4	32
	DEC	148.8	76	48.1	30.9
