# Supplementary material for: Impacts on insulation resistance of thin film modules: A case study of a flooding of a photovoltaic power plant in Thailand
Source: PLoS One. 2022 Sep 19;17(9):e0274839. doi: 10.1371/journal.pone.0274839 (PMC9484638; doi:10.1371/journal.pone.0274839)
Supplement: S2 Data — (XLSX) [file pone.0274839.s002.xlsx]

## Sheet: Sheet1
	Data for Fig 9 of the manuscript
	Serial No.	Dry Value (MΩ)	Insulation resistant of wet sample PV module
	1	80	50
	2	45	2
	3	30	6
	4	40	30
	5	50	3
	6	100	47
	7	120	60
	8	70	20
	9	15	2
	10	30	2
	11	90	60
	12	15	6
	13	90	45
	14	80	25
